# Supplementary material for: Structure and Absolute Configuration of Phenanthro-perylene Quinone Pigments from the Deep-Sea Crinoid Hypalocrinus naresianus
Source: Mar Drugs. 2021 Aug 3;19(8):445. doi: 10.3390/md19080445 (PMC8400451; doi:10.3390/md19080445)
Supplement: Supplementary file 1 [file marinedrugs-19-00445-s001.zip]

Archive with 1 entries (1 files):
- marinedrugs-1314068-supplementary.pdf
